# Supplementary material for: Identification of Respiratory Burst Oxidase Homolog (Rboh) Family Genes From Pyropia yezoensis and Their Correlation With Archeospore Release
Source: Front Plant Sci. 2022 Jul 12;13:929299. doi: 10.3389/fpls.2022.929299 (PMC9322803; doi:10.3389/fpls.2022.929299)
Supplement: Supplementary File S1 — The information of the Rboh proteins in this study. [file Data_Sheet_1.XLS]

## Sheet: Sheet2
Species	Gene name	Gene Locus	Protein Length
Pyropia yezoensis	PyRbohA	Py1g00677	1359
Pyropia yezoensis	PyRbohB	Py1g06083	946
Pyropia yezoensis	PyRbohC	Py1g06924	1471
Pyropia yezoensis	PyRbohD	Py2g00146	1124
Pyropia yezoensis	PyRbohE	Py2g00419	837
Pyropia yezoensis	PyRbohF	Py2g03348	579
Pyropia yezoensis	PyRbohG	Py2g04256	826
Pyropia yezoensis	PyRbohH	Py2g05512	896
Pyropia yezoensis	PyRbohI	Py3g00823	726
Pyropia yezoensis	PyRbohJ	Py2g02837	913
Pyropia yezoensis	PyRbohK	Py2g05453	594
Arabidopsis thaliana	AtRbohA	At5g07390	902
Arabidopsis thaliana	AtRbohB	At1g09090	843
Arabidopsis thaliana	AtRbohC	At5g51060	905
Arabidopsis thaliana	AtRbohD	At5g47910	921
Arabidopsis thaliana	AtRbohE	At1g19230	926
Arabidopsis thaliana	AtRbohF	At1g64060	944
Arabidopsis thaliana	AtRbohG	At4g25090	849
Arabidopsis thaliana	AtRbohH	At5g60010	886
Arabidopsis thaliana	AtRbohI	At4g11230	941
Arabidopsis thaliana	AtRbohJ	At3g45810	912
Chondrus crispus	Ccr005716000	Ccr005716000	1004
Chondrus crispus	Ccr005718335	Ccr005718335	970
Chondrus crispus	Ccr005718545	Ccr005718545	788
Chondrus crispus	Ccr005719187	Ccr005719187	800
Cyanidioschyzon merolae	Cme005535894	Cme005535894	805
Cyanidioschyzon merolae	Cme005538587	Cme005538587	925
Chlamydomanas reinhardtii	Cre001691855	Cre001691855	505
Chlamydomanas reinhardtii	Cre001691856	Cre001691856	540
Gracilariopsis chorda	Gch41394	Gch41394	891
Gracilariopsis chorda	Gch44207	Gch44207	524
Gracilariopsis chorda	Gch44959	Gch44959	825
Gracilariopsis chorda	Gch45544	Gch45544	843
Gracilariopsis chorda	Gch47663	Gch47663	1019
Gracilariopsis chorda	Gch48216	Gch48216	794
Oryza sativa	OsRbohA	XP015621414.1	943
Oryza sativa	OsRbohB	XP015616929.1	936
Oryza sativa	OsRbohC	XP015639820.1	951
Oryza sativa	OsRbohD	XP015612440.1	1007
Oryza sativa	OsRbohE	XP015650217.1	978
Oryza sativa	OsRbohF	XP015617582.1	843
Oryza sativa	OsRbohG	XP015638046.1	819
Oryza sativa	OsRbohH	XP015620905.1	905
Oryza sativa	OsRbohI	XP015687799.1	909
Pyropia haitanensis	PhRbohA	Ph03938	1013
Pyropia haitanensis	PhRbohB	Ph10359	896
Pyropia haitanensis	PhRbohC	Ph06827	1016
Pyropia haitanensis	PhRbohD	Ph07384	883
Pyropia haitanensis	PhRbohE	Ph07507	831
Pyropia haitanensis	PhRbohF	Ph11172	643
Pyropia haitanensis	PhRbohG	Ph05196	734
Pyropia haitanensis	PhRbohH	Ph06070	845
Pyropia haitanensis	PhRbohI	Ph03740	310
Pyropia haitanensis	PhRbohJ	Ph08568	734
Porphyridium purpureum	Ppu0326scf209	Ppu0326scf209	790
Porphyridium purpureum	Ppu1652scf209	Ppu1652scf209	869
Porphyridium purpureum	Ppu2186scf209	Ppu2186scf209	779
Porphyridium purpureum	Ppu2201scf209	Ppu2201scf209	717
Porphyridium purpureum	Ppu3006scf209	Ppu3006scf209	807
Porphyridium purpureum	Ppu3169scf236	Ppu3169scf236	676
Porphyridium purpureum	Ppu4509scf243	Ppu4509scf243	720
Porphyridium purpureum	Ppu8181scf295	Ppu8181scf295	522
Porphyridium purpureum	Ppu9383scf208	Ppu9383scf208	750
Porphyra umbilicalis	Pum0227s0015	Pum0227s0015	800
Porphyra umbilicalis	Pum0237s0016	Pum0237s0016	1004
Porphyra umbilicalis	Pum0290s0006	Pum0290s0006	742
Porphyra umbilicalis	Pum0346s0019	Pum0346s0019	848
Porphyra umbilicalis	Pum0482s0012	Pum0482s0012	662
Porphyra umbilicalis	Pum0641s0001	Pum0641s0001	911
Porphyra umbilicalis	Pum1871s0001	Pum1871s0001	722
Porphyra umbilicalis	Pum1921s0001	Pum1921s0001	708
